# Supplementary material for: Two DOT1 enzymes cooperatively mediate efficient ubiquitin-independent histone H3 lysine 76 tri-methylation in kinetoplastids
Source: Nat Commun. 2024 Mar 19;15:2467. doi: 10.1038/s41467-024-46637-6 (PMC10951340; doi:10.1038/s41467-024-46637-6)
Supplement: Supplementary file 4 — Source Data [file 41467_2024_46637_MOESM4_ESM.xlsx]

## Sheet: Fig. 2b
Fig. 2b
Upper panel					Lower panel
FL-DOT1A	∆42-DOT1A	∆27-DOT1B	no enzyme		DOT1L 1-420	DOT1L 1-351	no enzyme
353.884	393.82	238.852	12.681		88.48	14.786	12.681
57.368	407.022	446.338	19.538		100.417	15.333	19.538
78.514	342.793	474.421	9.868		118.915		9.868
63.78	485.532	359.966	15.745				15.745
	271.186		9.926				9.926
	273.472		26.822				26.822
	393.82		22.67				22.67
	245.713		30.53				30.53
	257.907
	177.789
	231.825
	393.82
	407
	342
	485
	238.852
	446.338
	474.421
	359.966

## Sheet: Fig. 2c
Fig. 2c
[Enzyme] (μM)	∆42-DOT1A	FL-DOT1A	DOT1L (1-420)		DOT1L (1-351)
7.5	181	375	324	299	172	177
3.75	165	356	312	305	166	171
1.87	158	335	301	296	161	161
0.938	154	297	295	283	160	155
0.469	154	240	289	278	153	148
0.234	152	149	280	263	151	154
0.117	154	205	266	212	148	150
0.058	148	172	236	162	145	152
0.029	150	157	173	149	149	147
0.014	150	153	150	149	148	145
0.007	151	154	146	148	146	151
0.0035	149	147	145	146	146	149
0.0018	149	149	142	147	151	146
0.0009	150	151	145	146	148	141
0.00045	151	149	152	149	148	145
0	153	150	144	150	144	148

## Sheet: Fig. 2d
Figure 2d
Time (Min)	me0	me1	me2	me3
0.5	70	29.99	0	0
1	54.55	45.44	0	0
2.5	27.4	71.86	0.73	0
5	12.96	86.21	0.82	0
10	7.56	87.31	5.11	0
30	5.52	75.1	19.37	0
60	5.54	66.38	28.06	0
120	5.74	53.25	41	0

## Sheet: Fig. 2e
Figure 2e
Time (Min)	me0	me1	me2	me3
0.5	92.03	5.89	1.85	0.23
10	59.83	5.34	11.05	23.78
30	28.95	1.42	6.81	62.81
60	13.01	0.73	3.79	82.46
120	6.8	0.27	1.4	91.53

## Sheet: Fig. 2f
Figure 2f
Time (Min)	me0	me1	me2	me3
1	60.92	39.08	0	0
2.5	37.69	61.72	0.59	0
5	13.22	85.16	1.62	0
10	7.25	82.97	9.78	0
30	1.88	76.65	21.47	0
31	1.49	23.85	53.29	21.37
32.5	1.3	6.53	37.01	55.16
35	1.06	1.59	22.34	75.02
40	1.07	0.7	5.69	92.54
60	0.96	0.44	0.3	98.3

## Sheet: Fig. 2g
Figure 2g
Time (Min)	me0	me1	me2	me3
10	3.84	8.06	29.84	58.27
30	1.34	0.62	5.42	92.62
60	1.2	0.15	1.01	97.63
120	0.79	0.12	0.35	98.73

## Sheet: Fig. 3i
Fig. 3i
∆42-DOT1A FL-H4	∆42-DOT1A ∆N-H4	No Nuc
393.82	208.179	22.67
407.022	361.965	30.53
342.793
485.532
271.186
273.472
393.82
245.713
257.907
177.789
231.825
393.82
407
342
485
238.852
446.338
474.421
359.966

## Sheet: Fig. 4c
Figure 4c
FL-DOT1A	∆42-DOT1A	∆27-DOT1B	∆42-DOT1A R254/260A	∆42-DOT1A K110G	∆42-DOT1A R105A	∆42-DOT1A E281S	∆42-DOT1A D247K	∆42-DOT1A G136R/G138R	∆42-DOT1A S218A	∆27-DOT1B A197S	∆42-DOT1A F246M	∆27-DOT1B M225F	no enzyme
353.884	393.82	238.852	10.592	14.739	59.057	187.697	19.442	11.756	74.127	315.247	412.793	121.398	12.681
57.368	407.022	446.338	10.151	43.23	57.888	186.836	16.076	18.387	77.856	270.38	262.226	86.482	19.538
78.514	342.793	474.421	14.082	42.538	51.731	197.833			76.99	298.565	311.496	91.69	9.868
63.78	485.532	359.966											15.745
	271.186												9.926
	273.472												26.822
	393.82												22.67
	245.713												30.53
	257.907
	177.789
	231.825
	393.82
	407
	342
	485
	238.852
	446.338
	474.421
	359.966

## Sheet: Fig. 5b
Figure 5b
WT ∆42-DOT1A	K110G ∆42-DOT1A	No enzyme
393.82	14.739	12.681
407.022	43.23	19.538
342.793	42.538	9.868
485.532		15.745
271.186		9.926
273.472		26.822
393.82		22.67
245.713		30.53
257.907
177.789
231.825
393.82
407
342
485
238.852
446.338
474.421
359.966

## Sheet: Fig. 5e
Figure 5e
WT ∆42-DOT1A	R105A ∆42-DOT1A	no enzyme
393.82	59.057	12.681
407.022	57.888	19.538
342.793	51.731	9.868
485.532		15.745
271.186		9.926
273.472		26.822
393.82		22.67
245.713		30.53
257.907
177.789
231.825
393.82
407
342
485
238.852
446.338
474.421
359.966

[truncated: 18 more sheets: Fig. 6c, Fig. 6e, Fig. 6h, Fig. 6f, Fig. 7c, Fig. 7d, Fig. 7e, Fig. 7f, Fig. 7g, Fig. 7h, Fig. 7i, Suppl. Fig. 4, Suppl. Fig. 11c, Suppl. Fig. 12, Suppl. Fig. 13, Suppl. Fig. 14a, Suppl. Fig. 14b, Suppl. Fig. 14c]
